# Supplementary material for: Optimized creation of glioblastoma patient derived xenografts for use in preclinical studies
Source: J Transl Med. 2017 Feb 9;15:27. doi: 10.1186/s12967-017-1128-5 (PMC5301415; doi:10.1186/s12967-017-1128-5)
Supplement: Supplementary file 1 — Additional file 1. Sequences of oligonucleotides and probes.Nucleotide sequences and labeling of all oligonucleotides and probes used in this study. [file 12967_2017_1128_MOESM1_ESM.xlsx]

## Sheet: Tabelle1
Additional File 1: Sequences of oligonucleotides and probes
Target	Forward Primer				Reverse Primer
IDH1 exon 4	5’-GCACGGTCTTCAGAGAAGCC-3’				5’-CACATTATTGCCAACATGAC-3’
IDH2 exon 4	5’-GCCCACACATTTGCACTCTA-3’				5’-CAGAGACAAGAGGATGGCTAGG-3’
BRAF exon 15	5’-TCATAATGCTTGCTCTGATAGGA-3’				5’-CTTTCTAGTAACTCAGCAGC-3’
KRAS exon 2	5’-GTACTGGTGGAGTATTTGATAGTGTATTAA-3’				5’-TCAAAGAATGGTCCTGCACC-3’
KRAS exon 3	5’-CTTTGGAGCAGGAACAATGTCT-3’				5’-TACACAAAGAAAGCCCTCCCC-3’
TP53 exon 5	5’-(GC40)TTCCTCTTCCTACAGTACTC-3’				5’-CTGGGCAACCAGCCCTGTCGT-3’
TP53 exon 6	5’-(GC40)GACGACAGGGCTGGTTGCCCA-3’				5’-AGTTGCAAACCAGACCTCAG-3’
TP53 exon 7	5’-(GC40)TCTCCTAGGTTGGCTCT-3’				5’-GCAAGTGGCTCCTGACCTGG-3’
TP53 exon 8	5’-CCTATCCTGAGTAGTGGTAATC-3’				5’-(GC40)CCGCTTCTTGTCCTGCTTGCTT-3’
EGFR	5’-TCCCATGATGATCTGTCCCTCACA-3’				5’-CAGGAAAATGCTGGCTGACCTAAG-3’
LINE-1	5’-TGCTTTGAATGCGTCCCAGAG-3’				5’-AAAGCCGCTCAACTACATGG-3’
MGMT	5’-GCGTTTCGACGTTCGTAGGT-3’				5’-CACTCTTCCGAAAACGAAACG-3’
COL2A1	5’-TCTAACAATTATAAACTCCAACCACCAA-3’				5’-GGGAAGATGGGATAGAAGGGAATAT-3’
D5S818	5‘-GGTGATTTTCCTCTTTGGTATCC-Hex-3‘				5‘-AGCCACAGTTTACAACATTTGTATCT-3‘
D7S820	5‘-ATGTTGGTCAGGCTGACTATG-Hex-3‘				5‘-GATTCCACATTTATCCTCATTGAC-3‘
D13S317	5‘-ATTACAGAAGTCTGGGATGTGGAGGA-Hex-3‘				5‘-GGCAGCCCAAAAAGACAGA-3‘
D16S539	5‘-GGGGGTCTAAGAGCTTGTAAAAAG-Hex-3‘				5‘-GTTTGTGTGTGCATCTGTAAGCATGTATC-3‘
CSF1PO	5‘-AACCTGAGTCTGCCAAGGACTAGG-FAM-3‘				5‘-TTCCACACACCACTGGCCATCTTC-3‘
TPOX	5‘-ACTGGCACAGAACAGGCACTTAGG-FAM-3‘				5‘-GGAGGAACTGGGAACCACACAGGTTA-3‘
THO1	5‘-ATTCAAAGGGTATCTGGGCTCTGG-FAM-3‘				5‘-GTGGGCTGAAAAGCTCCCGATTAT-3‘
vWA	5‘-GCCCTAGTGGATGATAAGAATAATCAGTATGTG-FAM-3‘				5‘-GGACAGATGATAAATACATAGGATGGATGG-3‘
Amelogenin	5‘-ACCTCATCCTGGGCACCCTGGTT-3‘				5‘-AGGCTTGAGGCCAACCATCAG-FAM-3‘
MGMT – Probe	5’-6FAM-CGCAAACGATACGCACCGCGA-TMR-3’
COL2A1 – Probe	5’-6FAM-CCTTCATTCTAACCCAATACCTATCCCACCTCTAAA-TMR-3’
