# Supplementary material for: Optimized creation of glioblastoma patient derived xenografts for use in preclinical studies
Source: J Transl Med. 2017 Feb 9;15:27. doi: 10.1186/s12967-017-1128-5 (PMC5301415; doi:10.1186/s12967-017-1128-5)
Supplement: Supplementary file 2 — Additional file 2. Overview of patient characteristics diagnosed with WHO°I–III tumors. Summary of molecular alterations, cryoperiod of the samples prior to implantation and the outcome of PDX establishment attempts. [file 12967_2017_1128_MOESM2_ESM.xlsx]

## Sheet: Tabelle1
Additional File 2: Overview of patient characteristics diagnosed with WHO°I-III tumors
Sample ID	Sex / Age	Diagnosis	Molecular Alterations	Cryoperiod [d]	Engraftment
HROG03	M / 50	AO (WHO° III)	IDH1 (R132H), MGMT(M)	291	—
HROG09	M / 66	AA (WHO° II-III)	n.d.	78	—
HROG20	M / 34	Astrocytoma (WHO° II)	n.d.	199	—
HROG26	M / 63	Astrocytoma (WHO° II)	MGMT(U)	126	—
HROG29	M / 39	OA (WHO°II)	IDH1 (R132H), MGMT(U)	141	—
HROG37	F / 20	PA (WHO°I)	BRAF (p.T599_V600insT), MGMT(U)	71	—
AO: Anaplastic Oligodendroglioma, AA: Anaplastic Astrocytoma, OA: Oligoastrocytoma, PA: Pilocytic Astrocytoma, MGMT(M): Methylated MGMT promoter, MGMT(U): unmethylated MGMT promoter, n.d.: not determined
