# Supplementary material for: Optimized creation of glioblastoma patient derived xenografts for use in preclinical studies
Source: J Transl Med. 2017 Feb 9;15:27. doi: 10.1186/s12967-017-1128-5 (PMC5301415; doi:10.1186/s12967-017-1128-5)
Supplement: Supplementary file 3 — Additional file 3. Overview of highest in vivo passages of engrafted samples. Given numbers indicate the highest in vivo passage reached for given samples, 0 indicates failure at regrafting after initially positive engraftment from primary GBM tissue. [file 12967_2017_1128_MOESM3_ESM.xlsx]

## Sheet: Tabelle1
Additional File 3: Overview of highest in vivo passages of engrafted samples
Sample ID	Highest in vivo Passage
HROG05	6
HROG06	7
HROG07	6
HROG12	0
HROG13	6
HROG17	4
HROG22	7
HROG33	3
HROG38	3
HROG52	0
HROG59	5
